# Supplementary material for: Case Study: Intra- and Interpersonal Coherence of Muscle and Brain Activity of Two Coupled Persons during Pushing and Holding Isometric Muscle Action
Source: Brain Sci. 2022 May 29;12(6):703. doi: 10.3390/brainsci12060703 (PMC9221481; doi:10.3390/brainsci12060703)
Supplement: Supplementary file 1 [file brainsci-12-00703-s001.zip]

Archive with 1 entries (1 files):
- brainsci-1673921-supplementary.pdf
